# Supplementary material for: Association of serum intestinal fatty-acid binding protein, inflammatory and oxidative stress markers with colorectal cancer among Ghanaian patients
Source: PLoS One. 2025 Oct 3;20(10):e0333799. doi: 10.1371/journal.pone.0333799 (PMC12494277; doi:10.1371/journal.pone.0333799)
Supplement: S1 File — (XLSX) [file pone.0333799.s001.xlsx]

## Sheet: Sheet1
Status	Age	Gender	BMI	Alcohol	Meat	Vegetables and fruits	Dairy products	iFABP (pg/ml)	TNF-alpha (pg/ml)	IL-beta (pg/ml)	MDA (umol/mL)
CRC	57	female	64.71	yes	1-3 times a week	1-3 times a month	1-3 times a month	3.69	39.96	51.94	64.71
CRC	84	female	75.1	yes	1-3 times a week	1-3 times a week	used to	33.58	10.54		75.1
CRC	34	male	54.1	no	most meals	1-3 times a week	most meals	4.17	34.39	63.12	54.1
CRC	63	male	27.14	yes	1-3 times a week	1-3 times a month	1-3 times a month	46.42	17.65		27.14
CRC	80	male	58.88	yes	1-3 times a week	1-3 times a week	1-3 times a month	35.95	45.15	55.51	58.88
CRC	30	male	56.47	yes	used to	most meals	1-3 times a month	6.43	46.69	45.82	56.47
CRC	48	male	53.29	used to	1-3 times a week	1-3 times a week	1-3 times a month	2.6	117.46	75.4	53.29
CRC	49	male	99.86	used to	used to	1-3 times a week	used to	6.08	29.19	56.53	99.86
CRC	55	female	39.98	no	most meals	1-3 times a week	most meals	20.38	234.58		39.98
CRC	39	female	72.15	used to	1-3 times a week	1-3 times a month	1-3 times a month	6.21	38.23		72.15
CRC	58	female	99.8627	used to	used to	1-3 times a month	1-3 times a month	9.95	34.77	73.5	99.86
CRC	42	male	81.39	used to	used to	1-3 times a month	1-3 times a month	5.3	219	119.8	81.39
CRC	64	male	79.47	no	most meals	1-3 times a month	1-3 times a month	8.03	44.19	71.33	79.47
CRC	47	male	119.62	used to	1-3 times a week	1-3 times a month	1-3 times a week	17.51	45.54	110.61	119.62
CRC	69	male	35.45	used to	1-3 times a week	most meals	used to	6.12	37.46	82.55	35.45
CRC	70	female	39.21	yes	most meals	most meals	most meals	32.57	14.19	55.51	39.21
CRC	38	female	20.75	no	1-3 times a week	1-3 times a week	used to	21.42	44.77	51.55	20.75
CRC	58	male	133.88	used to	1-3 times a week	1-3 times a month	1-3 times a month	30.54	86.5	65.28	133.88
CRC	57	female	0	yes	1-3 times a week	most meals	most meals		41.12
CRC	57	female	0	used to	1-3 times a week	1-3 times a week	1-3 times a month	17.36	97.85
CRC	48	female	82.902	used to	1-3 times a week	1-3 times a month	1-3 times a week	20.38	41.5	61.63	82.9
CRC	65	male	24	used to	1-3 times a week	1-3 times a month	used to	15.38	40.35	67.76	24
CRC	54	female	51.23	used to	1-3 times a week	1-3 times a month	1-3 times a week	35.27	46.31	60.61	51.23
CRC	28	male	19.0784	no	1-3 times a week	most meals	1-3 times a month	6.42	35.73	46.84	19.08
CRC	37	female	71.6275	yes	most meals	1-3 times a month	1-3 times a week	46.42	30.92		71.63
CRC	44	male	85.94	yes	most meals	1-3 times a week	most meals	4.56	37.08	67.76	85.94
CRC	44	male	75.1	yes	most meals	1-3 times a month	1-3 times a week	33.58	10.54	60.61	75.1
CRC	74	female	54.0784	no	used to	most meals	1-3 times a month	24.12	36.5		54.08
control	39	male	46.6	yes	most meals	1-3 times a month	1-3 times a week	15	9.39	55.7	46.6
control	69	male	0	used to	1-3 times a week	1-3 times a week	used to	2.82	47.65
control	47	female	25.55	yes	1-3 times a week	most meals	most meals	1.51	40.92	53.98	25.55
control	48	female	30.84	yes	1-3 times a week	most meals	1-3 times a month		26.89	41.22	30.84
control	65	female	18.88	used to	used to	1-3 times a week	1-3 times a week	28.51	5.54	74.9	18.88
control	49	male	48.7	used to	1-3 times a week	1-3 times a month	1-3 times a week	1.73	34.96	69.79	48.7
control	66	female	0	used to	used to	1-3 times a week	used to	25.47	13.23
control	42	male	0	yes	most meals	1-3 times a week	most meals	10.95	7.85
control	30	male	35.75	yes	most meals	1-3 times a month	1-3 times a month		14	44.9	35.75
control	67	female	59.67	no	used to	1-3 times a week	used to	33.92	44.19	60.12	59.67
control	58	female	0	no	used to	1-3 times a week	used to		28.62
control	67	female	0	no	1-3 times a week	1-3 times a week	1-3 times a month	1.21	19.58
control	68	female	33.69	no	most meals	1-3 times a week	used to	4.43	31.89		33.69
control	25	female	18.2941	no	1-3 times a week	1-3 times a week	1-3 times a week	1.95	40.92	58.06	18.29
control	68	male	0	yes	1-3 times a week	most meals	1-3 times a week		3.81
control	42	male	47.91	yes	most meals	1-3 times a month	1-3 times a week	1.9	38.62	55.51	47.91
control	26	male	19.67	yes	1-3 times a week	most meals	most meals	1.21	10.54	45.22	19.67
control	67	female	61.29	yes	1-3 times a week	most meals	most meals	22.43	24.96	35.1	61.29
control	26	male	10.1569	no	most meals	1-3 times a month	most meals	12.97	39.58	50.91	10.16
control	32	male	14.1765	no	used to	most meals	most meals	18.71	29.39	23.88	14.18
control	60	female	11.73	no	1-3 times a week	1-3 times a month	used to	4.73	38.42	40.8	11.73
control	29	male	24.18	no	1-3 times a week	1-3 times a week	most meals	4.77	32.65	40.71	24.18
control	18	male	63.1	no	1-3 times a week	1-3 times a month	most meals	2.47	16.92	50.92	63.1
control	57	male	33.6863	no	1-3 times a week	most meals	used to	1.28	6.31	35.61	33.69
control	29	male	17.1176	no	used to	1-3 times a month	1-3 times a month	26.82	9.77	53.98	17.12
control	40	male	48.7	used to	1-3 times a week	1-3 times a week	1-3 times a week	1.73	34.96	69.79	48.7
